# Supplementary material for: Molecular Characterization of the Nsp2 and ORF5s of PRRSV Strains in Sichuan China during 2012–2020
Source: Animals (Basel). 2022 Nov 26;12(23):3309. doi: 10.3390/ani12233309 (PMC9736255; doi:10.3390/ani12233309)
Supplement: Supplementary file 1 [file animals-12-03309-s001.zip › Supplementary table S1.xlsx]

## Sheet: Sheet1
Table S1 2016-2020 PRRS suspected sample collection details.
Year	Region	Pig farm No.	Number of samples	Sample type	Detection result (Nucleic acid positive number)	PRRSV subtype
2016	Zigong	1	4	Lung	4	HP-PRRSV
		2	5	Lung	0	-
	Nanchong	3	4	Lung,lymphoid tissue	4	HP-PRRSV
		4	3	Lung,lymphoid tissue	0	-
	Chengdu	5	2	Lung,lymphoid tissue	2	HP-PRRSV
		6	13	serum	6	HP-PRRSV
		7	18	serum	9	HP-PRRSV
	Mianyang	8	8	Lung,lymphoid tissue	8	HP-PRRSV
		9	5	Lung	2	HP-PRRSV
	Meishan	10	2	Lung	2	HP-PRRSV
		11	7	serum	1	HP-PRRSV
		12	5	Lung	3	HP-PRRSV
	Neijiang	13	15	serum	6	HP-PRRSV
		14	7	Lung	4	HP-PRRSV
		15	6	Lung	3	HP-PRRSV
	Leshan	16	2	Lung,lymphoid tissue	2	HP-PRRSV
		17	2	Lung,lymphoid tissue	1	HP-PRRSV
	Yibin	18	8	Lung,lymphoid tissue	3	HP-PRRSV
		19	12	serum	0	-
	Ziyang	20	10	serum	2	HP-PRRSV
2017	Chengdu	21	7	Aborted fetus	2	Classical PRRSV
		22	4	Lung	2	HP-PRRSV
	Suining	23	7	Lung,lymphoid tissue	4	HP-PRRSV
		24	3	Lung,lymphoid tissue	2	Classical PRRSV
	Meishan	25	7	serum	6	HP-PRRSV
	Ziyang	26	8	Lung	3	HP-PRRSV
		27	3	Lung,lymphoid tissue	1	HP-PRRSV
	Guangan	28	5	Lung,lymphoid tissue	5	HP-PRRSV
		29	8	serum	5	HP-PRRSV
	Dazhou	30	8	serum	3	HP-PRRSV
	Mianyang	31	8	serum	7	HP-PRRSV
		32	8	Aborted fetus	0	-
		33	8	Lung	8	HP-PRRSV
	Deyang	34	4	Lung,lymphoid tissue	4	HP-PRRSV
		35	2	Lung	0	-
		36	2	Lung	1	HP-PRRSV
	Guangyuan	37	2	Lung	2	Classical PRRSV
	Yibin	38	7	Lung	4	HP-PRRSV
		39	5	Lung,lymphoid tissue	3	HP-PRRSV
		40	8	Lung,lymphoid tissue	5	HP-PRRSV
2018	Yaan	41	4	Aborted fetus	4	NADC30-like
		42	6	Lung	2	NADC30-like
		43	13	serum	7	NADC30-like
	Neijiang	44	3	Lung,lymphoid tissue	0	-
		45	7	Lung,lymphoid tissue	7	HP-PRRSV
	Luzhou	46	4	Lung,lymphoid tissue	2	HP-PRRSV
		47	5	Lung	5	HP-PRRSV
	Meishan	48	4	Lung	2	HP-PRRSV
		49	3	Lung	0	-
	Mianyang	50	2	Lung,lymphoid tissue	2	NADC30-like
		51	15	serum	2	NADC30-like
	Dazhou	52	5	Lung,lymphoid tissue	0	-
		53	3	Lung	3	NADC30-like
	Deyang	54	2	Lung	0	HP-PRRSV
		55	6	Lung,lymphoid tissue	3	NADC30-like
	Suining	56	6	Lung,lymphoid tissue	0	-
		57	12	serum	12	NADC30-like
	Yibin	58	6	Lung	4	NADC30-like
	Bazhong	59	3	Lung,lymphoid tissue	3	NADC30-like
		60	5	serum	4	NADC30-like
	Chengdu	61	5	serum	0	-
		62	7	serum	3	NADC30-like
		63	3	Aborted fetus	3	NADC30-like
2019	Yaan	64	2	Lung	2	Classical PRRSV
		65	2	Lung	2	Classical PRRSV
		66	3	Lung	2	HP-PRRSV
	Neijiang	67	6	Lung,lymphoid tissue	1	NADC30-like
		68	2	Lung,lymphoid tissue	2	NADC30-like
	Chengdu	69	7	serum	4	QYYZ-like
		70	8	serum	5	NADC30-like
	Luzhou	71	13	serum	6	HP-PRRSV
	Meishan	72	3	Lung	3	HP-PRRSV
	Mianyang	73	4	Aborted fetus	1	NADC34-like
		74	3	Lung	1	HP-PRRSV
	Leshan	75	4	Lung,lymphoid tissue	4	NADC30-like
	Deyang	76	2	Lung,lymphoid tissue	1	NADC30-like
	Suining	77	7	serum	4	HP-PRRSV
		78	3	Lung	0	NADC30-like
	Yibin	79	7	Lung,lymphoid tissue	3	NADC30-like
	Zigong	80	3	Lung,lymphoid tissue	1	HP-PRRSV
2020	Chengdu	81	4	Lung	4	NADC34-like
		82	8	Lung	3	NADC30-like
	Neijiang	83	6	Lung,lymphoid tissue	0	-
		84	8	serum	3	NADC30-like
	Nanchong	85	8	Lung	3	NADC30-like
		86	3	Lung	3	QYYZ-like
	Mianyang	87	3	Lung	3	QYYZ-like
		88	4	Lung	4	EU-PRRSV
	Yibin	89	4	Aborted fetus	4	NADC34-like
	Leshan	90	7	Lung,lymphoid tissue	4	NADC30-like
		91	7	Lung	2	NADC34-like
	Guangyuan	92	4	Lung	2	NADC30-like
		93	5	Lung	3	Classical PRRSV
	Ziyang	94	2	Lung	2	NADC30-like
		95	2	Lung	1	NADC30-like
	Meishan	96	4	Aborted fetus	2	NADC34-like
