# Supplementary material for: Molecular Characterization of the Nsp2 and ORF5s of PRRSV Strains in Sichuan China during 2012–2020
Source: Animals (Basel). 2022 Nov 26;12(23):3309. doi: 10.3390/ani12233309 (PMC9736255; doi:10.3390/ani12233309)
Supplement: Supplementary file 1 [file animals-12-03309-s001.zip › Supplementary table S2.xlsx]

## Sheet: Sheet1
Table S2. RT-PCR detection, ORF5 whole gene and Nsp2 gene hypervariable region amplification primers.
Primer	Sequence (5’-3’)	Fragment length (bp)	Annealing temperature (℃)
PRRSV-F	TTGATTGGGATGTTGTGCTTCCTGG	HP/NADC30 like PRRSV314bp/514bp	54.4
PRRSV-R	CGCGGAGCAGGGACAGGC
EU-PRRSV-F	CTTCTCCGTTCGCGCTCTGC	557bp	60
EU-PRRSV-R	AATGGAAACCAAAAACATAGCGT
HP-PRRSV ORF5-F	ATGTTGGGGAAATGCTTGAC	604bp	59
HP-PRRSV ORF5-R	CTAAGGACGACCCCATTGTTC
NADC30 Like-PRRSV ORF5-F	ATGTTGGGGAAATGCTTGAC	604bp	58
NADC30 Like-PRRSV ORF5-R	CTATGGACGACCCCATTGTTC
EU-PRRSV ORF5-F	ATGAGATGCTCTCACACATCGG	606bp	60
EU-PRRSV ORF5-R	CTAGGCCTCCCATTGCTCGGC
Nsp2-F1	TGTGTTCAGGGTTGTTGTGAGC	NADC30 /HP /Classical like PRRSV 1114/1417/1507bp	58
Nsp2-F2	TGATGGCTTGAGCTGAGTATTTTGG
EU-Nsp2-F1	CAAAGGCCCCGTCTGTGTCC	1321bp	62
EU-Nsp2-F2	AGGCCTCTCCAACCTCCGCTCG
