# Supplementary material for: Molecular Characterization of the Nsp2 and ORF5s of PRRSV Strains in Sichuan China during 2012–2020
Source: Animals (Basel). 2022 Nov 26;12(23):3309. doi: 10.3390/ani12233309 (PMC9736255; doi:10.3390/ani12233309)
Supplement: Supplementary file 1 [file animals-12-03309-s001.zip › Supplementary table S3.xlsx]

## Sheet: Sheet1
Table S3. PRRSV strains used for phylogenetic analysis of the ORF5 gene.
Designation	Accession No.	Year	Country	Note	Designation	Accession No.	Year	Country	Note
SCwhn12XC	KT030968	2012	China: Sichuan		SCh1711	MT268920	2017	China: Sichuan
SCwhn12CD	KT030967	2012	China: Sichuan		SCh1704	MT268919	2017	China: Sichuan
SCwhn12MY	KT030966	2012	China: Sichuan		SCN17	MH078490	2017	China: Sichuan
SCwhn12NC	KT030965	2012	China: Sichuan		Sichuan-2017-117	MN046236	2017	China: Sichuan
SCwhn12MS	KT030964	2012	China: Sichuan		SCya17	MH324400	2017	China: Sichuan
SCwhn12ZY	KT030963	2012	China: Sichuan		SCcd17	MG914067	2017	China: Sichuan
SCwhn12DZ	KT030962	2012	China: Sichuan		CHSCZY2017	MW915488	2017	China: Sichuan	This study
SCwhn12GY	KT030961	2012	China: Sichuan		CHSCSN-12017	MW915497	2017	China: Sichuan	This study
SC2012	KM189443	2012	China: Sichuan		CHSCSL-12017	MW915499	2017	China: Sichuan	This study
SCwhn13SN	KT030984	2013	China: Sichuan		CHSCMS-22017	MW915510	2017	China: Sichuan	This study
SCwhn13ZG	KT030983	2013	China: Sichuan		CHSCGY-12017	MW915518	2017	China: Sichuan	This study
SCwhn13LS	KT030982	2013	China: Sichuan		CHSCGA2017	MW915519	2017	China: Sichuan	This study
SCwhn13DY	KT030981	2013	China: Sichuan		CHSCDZ-12017	MW915521	2017	China: Sichuan	This study
SCwhn13CD-3	KT030980	2013	China: Sichuan		CHSCCD-12017	MW915525	2017	China: Sichuan	This study
SCwhn13CD-2	KT030979	2013	China: Sichuan		SCya18	MK144543	2018	China: Sichuan
SCwhn13CD-1	KT030978	2013	China: Sichuan		SWUYB22018	MK429985	2018	China: Sichuan
SCwhn13NC-2	KT030977	2013	China: Sichuan		SWUYB12018	MK429984	2018	China: Sichuan
SCwhn13NC-1	KT030976	2013	China: Sichuan		SWUMY62018	MK429983	2018	China: Sichuan
SCwhn13MS-2	KT030975	2013	China: Sichuan		SWUMY52018	MK429982	2018	China: Sichuan
SCwhn13MS-1	KT030974	2013	China: Sichuan		SWUMS32018	MK429981	2018	China: Sichuan
SCwhn13MY	KT030973	2013	China: Sichuan		SWUMS22018	MK429980	2018	China: Sichuan
SCwhn13DZ	KT030972	2013	China: Sichuan		SCx1806	MT268943	2018	China: Sichuan
SCwhn13GY	KT030971	2013	China: Sichuan		ScX1809	MT268944	2018	China: Sichuan
SCwhn13NJ	KT030970	2013	China: Sichuan		SCg1808	MT268961	2018	China: Sichuan
SCwhn13ZY	KT030969	2013	China: Sichuan		SCg1805	MT268960	2018	China: Sichuan
SCwhn14DY	KT030997	2014	China: Sichuan		SCg1802	MT268959	2018	China: Sichuan
SCwhn14DZ-2	KT030996	2014	China: Sichuan		SCg1801	MT268958	2018	China: Sichuan
SCwhn14DZ-1	KT030995	2014	China: Sichuan		CQwz16	KY620029	2016	China
SCwhn14NC	KT030994	2014	China: Sichuan		CQyc15	KY620020	2015	China
SCwhn14MY-3	KT030993	2014	China: Sichuan		SWUDY42018	MK429991	2018	China: Sichuan
SCwhn14MY-2	KT030992	2014	China: Sichuan		SWUDY132018	MK429992	2018	China: Sichuan
SCwhn14MY-1	KT030991	2014	China: Sichuan		SWUDY192018	MK429993	2018	China: Sichuan
SCwhn14XC-2	KT030990	2014	China: Sichuan		CQrc15	KY620015	2015	China
SCwhn14XC-1	KT030989	2014	China: Sichuan		SCx1804	MT268942	2018	China: Sichuan
SCwhn14GY	KT030988	2014	China: Sichuan		SCx1712	MT268941	2018	China: Sichuan
SCwhn14MS	KT030987	2014	China: Sichuan		SCh1807	MT268922	2018	China: Sichuan
SCwhn14CD-2	KT030986	2014	China: Sichuan		SCh1803	MT268921	2018	China: Sichuan
SCwhn14CD-1	KT030985	2014	China: Sichuan		CHSCYB-12018	MW915493	2018	China: Sichuan	This study
SCz1511	MT268945	2015	China: Sichuan		CHSCLZ-12018	MW915513	2018	China: Sichuan	This study
SCg1503	MT268946	2015	China: Sichuan		CHSCHY2018	MW915516	2018	China: Sichuan	This study
SCg1505	MT268947	2015	China: Sichuan		CHSCDZ-22018	MW915520	2018	China: Sichuan	This study
SCg1508	MT268948	2015	China: Sichuan		CHSCDY-12018	MW915523	2018	China: Sichuan	This study
SCcd15-3	KY620023	2015	China: Sichuan		CHSCCD-22018	MW915527	2018	China: Sichuan	This study
SCcd15-2	KY620022	2015	China: Sichuan		CHSCBZ2018	MW915529	2018	China: Sichuan	This study
SCcd15	KY620021	2015	China: Sichuan		CHSCZG-22019	MW915489	2019	China: Sichuan	This study
SCmy15-2	KY620019	2015	China: Sichuan		CHSCYB-22019	MW915492	2019	China: Sichuan	This study
SCmy15	KY620018	2015	China: Sichuan		CHSCYA-22019	MW915494	2019	China: Sichuan	This study
SCnc15-2	KY620017	2015	China: Sichuan		CHSCYA-12019	MW915495	2019	China: Sichuan	This study
SCnc15	KY620016	2015	China: Sichuan		CHSCSN-22019	MW915496	2019	China: Sichuan	This study
SCdz15	KY620014	2015	China: Sichuan		CHSCSL-22019	MW915498	2019	China: Sichuan	This study
SCx1510	MT268940	2015	China: Sichuan		CHSCNJ2019	MW915502	2019	China: Sichuan	This study
SCx1509	MT268939	2015	China: Sichuan		CHSCMY-22019	MW915506	2019	China: Sichuan	This study
SCn1513	MT268935	2015	China: Sichuan		CHSCMS-32019	MW915509	2019	China: Sichuan	This study
SCm1504	MT268929	2015	China: Sichuan		CHSCLZ-22019	MW915512	2019	China: Sichuan	This study
SClx1512	MT268928	2015	China: Sichuan		CHSCLS-12019	MW915515	2019	China: Sichuan	This study
SClx1502	MT268927	2015	China: Sichuan		CHSCDY-22019	MW915522	2019	China: Sichuan	This study
SCj1506	MT268924	2015	China: Sichuan		CHSCDJY2019	MW915524	2019	China: Sichuan	This study
SChj1501	MT268923	2015	China: Sichuan		CHSCCD-32019	MW915528	2019	China: Sichuan	This study
SCh1507	MT268917	2015	China: Sichuan		CHSCYB-32020	MW915491	2020	China: Sichuan	This study
SCg1602	MT268949	2016	China: Sichuan		CHSCPZ2020	MW915500	2020	China: Sichuan	This study
SCg1605	MT268950	2016	China: Sichuan		CHSCNJ-32020	MW915501	2020	China: Sichuan	This study
SCg1610	MT268951	2016	China: Sichuan		CHSCNC-22020	MW915503	2020	China: Sichuan	This study
SMU-11	KY806219	2016	China: Sichuan		CHSCMY-32020	MW915505	2020	China: Sichuan	This study
SMU-10	KY806218	2016	China: Sichuan		CHSCMS-42020	MW915508	2020	China: Sichuan	This study
SMU-09	KY806217	2016	China: Sichuan		CHSCLS-22020	MW915514	2020	China: Sichuan	This study
SMU-08	KY806216	2016	China: Sichuan		CHSCGY-22020	MW915517	2020	China: Sichuan	This study
SMU-07	KY806215	2016	China: Sichuan		CHSCCD-42020	MW915526	2020	China: Sichuan	This study
SMU-06	KY806214	2016	China: Sichuan		CHSCMY-42020	MW115431	2020	China: Sichuan	This study
SMU-05	KY806213	2016	China: Sichuan		CH-1a	AY032626	1996	China
SMU-04	KY806212	2016	China: Sichuan		JXA1	EF112445	2006	China
SMU-03	KY806211	2016	China: Sichuan		Lelystad virus	M96262	1993	Netherlands
SMU-02	KY806210	2016	China: Sichuan		NADC30	JN654459	2008	USA
SMU-01	KY806209	2016	China: Sichuan		IA2014NADC34	MF326985	2014	USA
SCcd16-3	KY620034	2016	China: Sichuan		QYYZ	JQ308798	2011	China
SCcd16-2	KY620033	2016	China: Sichuan		RespPRRS MLV	AF066183	2005	USA
SCjy16	KY620030	2016	China: Sichuan		TJ	EU860248	2008	China
SCgy16	KY620028	2016	China: Sichuan		VR-2332	AY150564	1992	USA
SCmy16	KY620027	2016	China: Sichuan		RFLP 1-4-4	MW887655	2021	USA
SCms16	KY620026	2016	China: Sichuan		TA-12	HQ416720	2008	China
SClz16	KY620025	2016	China: Sichuan		JXA1-P80	FJ548853	2008	China
SCls16	KY620024	2016	China: Sichuan		Henan-1	EU200962		China
SCn1609	MT268937	2016	China: Sichuan		PL97-1	AY612613		South Korea
SCn1604	MT268936	2016	China: Sichuan		Tyu16	MT008024	2016	Russia
SCm1607	MT268932	2016	China: Sichuan		WestSib13	KX668221	2013	Russia
SCm1606	MT268931	2016	China: Sichuan		PRRSV/MZ/IND/399A/18	MK315208	2018	India
SCm1601	MT268930	2016	China: Sichuan		PRRSV/MZ/IND/24-A/18	MK287895	2018	India
SCj1608	MT268925	2016	China: Sichuan		PRRS/MZ/IND/109A/18	MK315210	2018	India
SCh1603	MT268918	2016	China: Sichuan		PRRS/MZ/IND/DBT1/18	MK315209	2018	India
CHSCZG-12016	MW915490	2016	China: Sichuan	This study	HUA/HP38	KX424882	2015	Viet Nam
CHSCNC-12016	MW915504	2016	China: Sichuan	This study	HUA/HP36	KX424884	2015	Viet Nam
CHSCMY-12016	MW915507	2016	China: Sichuan	This study	KNU-1902	MT176434	2019	South Korea
CHSCMS-12016	MW915511	2016	China: Sichuan	This study	KNU-1901	MT178233	2019	South Korea
SCNJ2016	MF818049	2016	China: Sichuan	This study	KU-PRRSV-2017-004	MH816936	2017	South Korea
SCnj16	MF196906	2016	China: Sichuan		BP2017-2	MK330996	2017	South Korea
SCcd16	MF196905	2016	China: Sichuan		BH58/10	JN626287	2010	Laos
SCg1713	MT268957	2017	China: Sichuan		NA/LAO/L142/2011	KF698647	2011	Laos
SCg1709	MT268956	2017	China: Sichuan		NA/LAO/L167/2011	KF698648	2011	Laos
SCg1708	MT268955	2017	China: Sichuan		NA/LAO/L232/2012	KF698649	2012	Laos
SCg1707	MT268954	2017	China: Sichuan		EDRD-1	AB811785	1992	Japan
SCg1705	MT268953	2017	China: Sichuan		Yamagata10-7	AB811788	2010	Japan
SCg1701	MT268952	2017	China: Sichuan		Jam2	AB811787	2000	Japan
SCn1710	MT268938	2017	China: Sichuan		Aomori10-5	AB811789	2010	Japan
SCm1703	MT268934	2017	China: Sichuan		PIADC-PRRS	FJ641194	2008	Philippines
SCm1702	MT268933	2017	China: Sichuan		Sar01/2013	KU512850	2016	Philippines
SCj1706	MT268926	2017	China: Sichuan
