# Supplementary material for: Molecular Characterization of the Nsp2 and ORF5s of PRRSV Strains in Sichuan China during 2012–2020
Source: Animals (Basel). 2022 Nov 26;12(23):3309. doi: 10.3390/ani12233309 (PMC9736255; doi:10.3390/ani12233309)
Supplement: Supplementary file 1 [file animals-12-03309-s001.zip › Supplementary table S4.xlsx]

## Sheet: Sheet1
Table S4. PRRSV strains used for phylogenetic analysis of the Nsp2 gene.
Designation	Accession No.	Year	Country	Note	Designation	Accession No.	Year	Country	Note
VR-2332	AY150564	1992	USA		PRRSMZINDDBT118	MK315209	2018	India
EDRD-1	AB811785	1992	Japan		SWUCQ12018	MK429987	2018	China
Lelystad virus	M96262	1993	Netherlands		SWUCD12018	MK429986	2018	China: Sichuan
CH-1a	AY032626	1996	China		CHSCYB-12018	MZ747429	2018	China: Sichuan	This study
PL97-1	AY612613	1997	South Korea		CHSCLZ-12018	MZ747417	2018	China: Sichuan	This study
Jam2	AB811787	2000	Japan		CHSCHY2018	MZ747400	2018	China: Sichuan	This study
BJ-4	AF331831	2000	China		CHSCDZ22018	MZ747398	2018	China: Sichuan	This study
GS2002	EU880441	2002	China		CHSCDY12018	MZ747397	2018	China: Sichuan	This study
CH2002	EU880438	2002	China		CHSCCD-22018	MZ747411	2018	China: Sichuan	This study
sh	AY262352	2002	China		CHSCBZ2018	MZ747395	2018	China: Sichuan	This study
CH2003	EU880440	2003	China		KNU-1902	MT176434	2019	South Korea
RespPRRS MLV	AF066183	2005	USA		KNU-1901	MT178233	2019	South Korea
MN184A	DQ176019	2005	China		CHSCZG-22019	MZ747410	2019	China: Sichuan	This study
JXA1	EF112445	2006	China		CHSCYB-22019	MZ747404	2019	China: Sichuan	This study
JXwn06	EF641008	2006	China		CHSCYA-22019	MZ747428	2019	China: Sichuan	This study
MN184C	EF488739	2007	China		CHSCYA-12019	MZ747408	2019	China: Sichuan	This study
WUH1	EU187484	2007	China		CHSCSN-22019	MZ747427	2019	China: Sichuan	This study
Jiangxi-3	EU200961	2007	China		CHSCSL-22019	MZ747426	2019	China: Sichuan	This study
07BJ	FJ393459	2007	China		CHSCNJ2019	MZ747406	2019	China: Sichuan	This study
HUN4	EF635006	2007	China		CHSCMY-22019	MZ747421	2019	China: Sichuan	This study
Henan-1	EU200962	2007	China		CHSCMS-32019	MZ747414	2019	China: Sichuan	This study
NADC30	JN654459	2008	USA		CHSCLZ-22019	MZ747418	2019	China: Sichuan	This study
TJ	EU860248	2008	China		CHSCLS-12019	MZ747401	2019	China: Sichuan	This study
TA-12	HQ416720	2008	China		CHSCDY-22019	MZ747409	2019	China: Sichuan	This study
JXA1-P80	FJ548853	2008	China		CHSCDJY2019	MZ747412	2019	China: Sichuan	This study
CH-1R	EU807840	2008	China		CHSCCD-32019	MZ747432	2019	China: Sichuan	This study
TP	EU864233	2008	China		CHSCYB-32020	MZ747430	2020	China: Sichuan	This study
YN2008	EU880435	2008	China		CHSCPZ2020	MZ747425	2020	China: Sichuan	This study
YN9	GU232738	2009	China		CHSCNJ32020	MZ747424	2020	China: Sichuan	This study
BH5810	JN626287	2010	Laos		CHSCNC-22020	MZ747423	2020	China: Sichuan	This study
Yamagata10-7	AB811788	2010	Japan		CHSCMY-32020	MZ747422	2020	China: Sichuan	This study
Aomori10-5	AB811789	2010	Japan		CHSCMS-42020	MZ747419	2020	China: Sichuan	This study
QY2010	JQ743666	2010	China		CHSCLS-22020	MZ747416	2020	China: Sichuan	This study
GDQY2	GU454850	2010	China		CHSCGY-22020	MZ747399	2020	China: Sichuan	This study
QYYZ	JQ308798	2011	China		CHSCCD-42020	MZ747433	2020	China: Sichuan	This study
GM2	JN662424	2011	China		CHSCMY-42020	MW115431	2020	China: Sichuan	This study
NADC31	JN660150	2011	China		RFLP 1-4-4	MW887655	2021	USA
WUH4	JQ326271	2011	China		CQrc15	KY619994	2015	China
SC2012	KM189443	2012	China: Sichuan		CQwz16	KY620008	2016	China
SCwhn12MY	KT030930	2012	China: Sichuan		CQyc15	KY619999	2015	China
JX	JX317649	2012	China		SCwhn09CD	JN836553	2009	China: Sichuan
WestSib13	KX668221	2013	Russia		SCwhn12CD	KT030931	2012	China: Sichuan
HENAN-XINX	KF611905	2013	China		SCwhn12LS	KT030932	2012	China: Sichuan
IA2014NADC34	MF326985	2014	USA		SCwhn13ZY	KT030933	2013	China: Sichuan
CHsx1401	KP861625	2014	China		SCwhn13NJ	KT030934	2013	China: Sichuan
HENAN-HEB	KJ143621	2014	China		SCwhn13GY	KT030935	2013	China: Sichuan
Shanxi-6	KJ855518	2014	China		SCwhn13DZ	KT030936	2013	China: Sichuan
TJbd14-1	KP742986	2014	China		SCwhn13MY	KT030937	2013	China: Sichuan
FJSD	KP998474	2015	China		SCwhn13MS-1	KT030938	2013	China: Sichuan
JL580	KR706343	2015	China		SCwhn13MS-2	KT030939	2013	China: Sichuan
HNjz15	KT945017	2015	China		SCwhn13NC-1	KT030940	2013	China: Sichuan
15HEN1	KX815413	2015	China		SCwhn13NC-2	KT030941	2013	China: Sichuan
TJnh1501	KX510269	2015	China		SCwhn13CD-1	KT030942	2013	China: Sichuan
HLJA1	KT351739	2015	China		SCwhn13CD-2	KT030943	2013	China: Sichuan
FJZ03	KP860909	2015	China		SCwhn13CD-3	KT030944	2013	China: Sichuan
SCNJ-2016	MF818049	2016	China: Sichuan	This study	SCwhn13DY	KT030945	2013	China: Sichuan
MLV RespPRRSRepro	AF159149	2016	USA		SCwhn14CD-1	KT030946	2014	China: Sichuan
HENZMD-9	KU950374	2016	China		SCwhn14CD-2	KT030947	2014	China: Sichuan
HNhx	KX766379	2016	China		SCwhn14MS	KT030948	2014	China: Sichuan
WUH5	KU523366	2016	China		SCwhn14GY	KT030949	2014	China: Sichuan
SHCH2016	KY495781	2016	China		SCwhn14XC-1	KT030950	2014	China: Sichuan
JXCH2016	KY495780	2016	China		SCwhn14XC-2	KT030951	2014	China: Sichuan
CHSCZG-12016	MZ747431	2016	China: Sichuan	This study	SCwhn14MY-1	KT030952	2014	China: Sichuan
CHSCNC-12016	MZ747403	2016	China: Sichuan	This study	SCwhn14MY-2	KT030953	2014	China: Sichuan
CHSCMY-12016	MZ747420	2016	China: Sichuan	This study	SCwhn14MY-3	KT030954	2014	China: Sichuan
CHSCMS-12016	MZ747405	2016	China: Sichuan	This study	SCwhn14NC	KT030955	2014	China: Sichuan
SCN17	MH078490	2017	China: Sichuan		SCwhn14DZ-1	KT030956	2014	China: Sichuan
SCya17	MH324400	2017	China: Sichuan		SCwhn14DZ-2	KT030957	2014	China: Sichuan
Sichuan-2017-117	MN046236	2017	China: Sichuan		SCwhn14DY	KT030958	2014	China: Sichuan
JSWA	KY373214	2017	China		SCwhn14LS-1	KT030959	2014	China: Sichuan
GZgy17	MK144542	2017	China		SCwhn14LS-2	KT030960	2014	China: Sichuan
CHSCZY2017	MZ747436	2017	China: Sichuan	This study	SCdz15	KY619993	2015	China: Sichuan
CHSCSN-12017	MZ747407	2017	China: Sichuan	This study	SCnc15	KY619995	2015	China: Sichuan
CHSCSL-12017	MZ747435	2017	China: Sichuan	This study	SCnc15-2	KY619996	2015	China: Sichuan
CHSCMS-22017	MZ747415	2017	China: Sichuan	This study	SCmy15	KY619997	2015	China: Sichuan
CHSCGY-12017	MZ747402	2017	China: Sichuan	This study	SCmy15-2	KY619998	2015	China: Sichuan
CHSCGA2017	MZ747396	2017	China: Sichuan	This study	SCcd15	KY620000	2015	China: Sichuan
CHSCDZ-12017	MZ747434	2017	China: Sichuan	This study	SCcd15-2	KY620001	2015	China: Sichuan
CHSCCD12017	MZ747413	2017	China: Sichuan	This study	SCcd15-3	KY620002	2015	China: Sichuan
SCya18	MK144543	2018	China: Sichuan		SCls16	KY620003	2016	China: Sichuan
SWUYB22018	MK429985	2018	China: Sichuan		SClz16	KY620004	2016	China: Sichuan
SWUYB12018	MK429984	2018	China: Sichuan		SCms16	KY620005	2016	China: Sichuan
SWUMY62018	MK429983	2018	China: Sichuan		SCmy16	KY620006	2016	China: Sichuan
SWUMY52018	MK429982	2018	China: Sichuan		SCgy16	KY620007	2016	China: Sichuan
SWUMS32018	MK429981	2018	China: Sichuan		SCjy16	KY620009	2016	China: Sichuan
SWUMS22018	MK429980	2018	China: Sichuan		SCnj16	KY620010	2016	China: Sichuan
PRRSVMZIND399A18	MK315208	2018	India		SCcd16	KY620011	2016	China: Sichuan
PRRSVMZIND24-A18	MK287895	2018	India		SCcd16-2	KY620012	2016	China: Sichuan
PRRSMZIND109A18	MK315210	2018	India		SCcd16-3	KY620013	2016	China: Sichuan
